# Supplementary material for: Characterization of the Bax Inhibitor-1 Family in Cauliflower and Functional Analysis of BobBIL4
Source: Int J Mol Sci. 2024 Sep 3;25(17):9562. doi: 10.3390/ijms25179562 (PMC11395134; doi:10.3390/ijms25179562)
Supplement: Supplementary file 1 [file ijms-25-09562-s001.zip]

Archive with 1 entries (1 files):
- ijms-3137846-supplementary.pdf
